# Supplementary material for: Insights into the Effect of Aggregate Sizes on the Soil Radiation Interaction Properties Based on X-ray Fluorescence
Source: Int J Environ Res Public Health. 2022 Nov 8;19(22):14635. doi: 10.3390/ijerph192214635 (PMC9690324; doi:10.3390/ijerph192214635)
Supplement: Supplementary file 1 [file ijerph-19-14635-s001.zip]

Archive with 1 entries (1 files):
- ijerph-1920351-supplementary.pdf
